# Supplementary material for: Ambient Particulate Matter Induces In Vitro Toxicity to Intestinal Epithelial Cells without Exacerbating Acute Colitis Induced by Dextran Sodium Sulfate or 2,4,6-Trinitrobenzenesulfonic Acid
Source: Int J Mol Sci. 2024 Jun 29;25(13):7184. doi: 10.3390/ijms25137184 (PMC11241079; doi:10.3390/ijms25137184)
Supplement: Supplementary file 1 [file ijms-25-07184-s001.zip]

Archive with 1 entries (1 files):
- ijms-3035185-supplementary.pdf
